# Supplementary material for: Diabetes Mellitus Family Assessment Instruments: A Systematic Review of Measurement Properties
Source: Int J Environ Res Public Health. 2023 Jan 11;20(2):1325. doi: 10.3390/ijerph20021325 (PMC9859216; doi:10.3390/ijerph20021325)
Supplement: Supplementary file 1 [file ijerph-20-01325-s001.zip]

Archive with 3 entries (3 files):
- Supplementary File S1. Search strategy used for Medline.pdf
- Supplementary File S2. Summary information of each included study.pdf
- Supplementary File S3. Summary of results for measurement properties for each instrument.pdf
